# Supplementary material for: Impact of Irradiation on Post-Surgical Residuals of WHO Grade I Meningioma
Source: J Clin Med. 2025 Aug 18;14(16):5829. doi: 10.3390/jcm14165829 (PMC12386829; doi:10.3390/jcm14165829)
Supplement: Supplementary file 1 [file jcm-14-05829-s001.zip]

Archive with 1 entries (1 files):
- jcm-3786352-supplementary.pdf
